# Supplementary material for: Validation of a Broad-Range Conventional RT-PCR Assay for Pestivirus Surveillance and Molecular Detection of BVDV-2a in Pigs in Costa Rica
Source: Viruses. 2026 Jul 11;18(7):762. doi: 10.3390/v18070762 (PMC13431626; doi:10.3390/v18070762)
Supplement: Supplementary file 1 [file viruses-18-00762-s001.zip]

Archive with 1 entries (1 files):
- viruses-4438741-supplementary.pdf
